# Supplementary material for: Invasive investigation: uptake and transport of l-leucine in the gill epithelium of crustaceans
Source: Conserv Physiol. 2023 Apr 22;11(1):coad015. doi: 10.1093/conphys/coad015 (PMC10123864; doi:10.1093/conphys/coad015)
Supplement: Web_Material_coad015 [file web_material_coad015.zip]

Archive with 1 entries (1 files):
- Griffin et al., Supplimentary Data.xlsx
