# Supplementary material for: Invasive investigation: uptake and transport of l-leucine in the gill epithelium of crustaceans
Source: Conserv Physiol. 2023 Apr 22;11(1):coad015. doi: 10.1093/conphys/coad015 (PMC10123864; doi:10.1093/conphys/coad015)
Supplement: Web_Material_coad015 [file web_material_coad015.zip › Griffin et al., Supplimentary Data.xlsx]

## Sheet: C. maenas 1-1000
Concentration (uM)	Gill weight (g)	CPM	SA	nmol/mL	nmol/g/h
1	0.1833	913.67	64583.3	0.0141471	0.0771803
1	0.2094	1258.7	64583.3	0.0194895	0.0930733
1	0.2218	2474	64583.3	0.0383071	0.17271
1	0.1825	919.87	64583.3	0.0142431	0.0780446
10	0.286	893.41	5926.57	0.150747	0.527086
10	0.1963	561.2	5926.57	0.0946923	0.482385
10	0.1865	1104.21	5926.57	0.186315	0.99901
10	0.2317	1795.82	5926.57	0.303012	1.30778
100	0.2211	1157.8	708.523	1.6341	7.39079
100	0.2082	1367.4	708.523	1.92993	9.26959
100	0.1833	583.6	708.523	0.823685	4.49364
100	0.15	2433	316.92	7.67702	51.1801
100	0.16	2882	316.92	9.09378	56.8361
100	0.13	3608	316.92	11.3846	87.5737
100	0.1	3070	316.92	9.68699	96.8699
1000	0.2329	862	72.5543	11.8808	51.0122
1000	0.2618	964	72.5543	13.2866	50.7509
1000	0.2197	667	72.5543	9.19311	41.8439
1000	0.2978	1541	72.5543	21.2393	71.3205

## Sheet: M. gracilis 1-1000
Concentration (uM)	Gill weight (g)	CPM	SA	nmol/mL	nmol/g/h
1	0.16	688.6	28664.9	0.0240224	0.15014
1	0.16	934	28664.9	0.0325834	0.203646
1	0.14	329	28664.9	0.0114774	0.0819817
1	0.17	640	28664.9	0.0223269	0.131335
1	0.16	1716	28664.9	0.0598641	0.374151
10	0.17	896.4	3297.76	0.271821	1.59895
10	0.2	336.8	3297.76	0.10213	0.51065
10	0.11	1634.2	3297.76	0.495548	4.50499
10	0.09	1216	3297.76	0.368735	4.09706
10	0.11	485	3297.76	0.14707	1.337
100	0.22	230	257.105	0.894575	4.06625
100	0.15	316	257.105	1.22907	8.19379
100	0.14	95.4	257.105	0.371054	2.65039
100	0.11	97.8	257.105	0.380389	3.45808
100	0.13	273.6	257.105	1.06416	8.18581
1000	0.11	117.2	37.7015	3.10863	28.2602
1000	0.13	43.4	37.7015	1.15115	8.85498
1000	0.13	131.4	37.7015	3.48527	26.8098
1000	0.14	91.2	37.7015	2.419	17.2786

## Sheet: M. magister 1-1000
Concentration (uM)	Gill weight (g)	CPM	SA	nmol/mL	nmol/g/h
1	0.34	175.6	20639.2	0.00850809	0.0250238
1	0.38	89.4	20639.2	0.00433157	0.0113989
1	0.47	263.4	20639.2	0.0127621	0.0271535
1	0.39	138.2	20639.2	0.006696	0.0171692
10	0.47	4261.8	1824.75	2.33556	4.96927
10	0.46	3182.6	1824.75	1.74413	3.79159
10	0.38	4010.6	1824.75	2.1979	5.78394
10	0.34	8554.89	1824.75	4.68826	13.789
100	0.4	70.8	274.314	0.258098	0.645246
100	0.4	64.2	274.314	0.234038	0.585096
100	0.43	200	274.314	0.729091	1.69556
100	0.3	643.8	274.314	2.34694	7.82315
1000	0.56	64.8	20.0587	3.23052	5.76879
1000	0.23	109.8	20.0587	5.47394	23.7998
1000	0.23	120.2	20.0587	5.99242	26.054
1000	0.45	73.8	20.0587	3.67921	8.17602

## Sheet: C. productus 1-1000
Concentration (uM)	Gill weight (g)	CPM	SA	nmol/mL	nmol/g/h
1	0.22	318.4	20639.2	0.015427	0.0701226
1	0.24	762.8	20639.2	0.0369588	0.153995
1	0.24	1732.2	20639.2	0.0839277	0.349699
1	0.27	3900.6	20639.2	0.18899	0.699963
10	0.33	84	1824.75	0.0460338	0.139496
10	0.29	198	1824.75	0.108508	0.374166
10	0.3	1032.6	1824.75	0.565887	1.88629
10	0.25	1392	1824.75	0.762846	3.05138
100	0.32	738.4	274.314	2.6918	8.41189
100	0.28	949.8	274.314	3.46245	12.3659
100	0.3	1472.6	274.314	5.3683	17.8943
100	0.26	2256.8	274.314	8.22707	31.6426
1000	0.3	272.8	20.0587	13.6001	45.3337
1000	0.31	87.2	20.0587	4.34725	14.0234
1000	0.26	328.8	20.0587	16.3919	63.0458
1000	0.2	211.8	20.0587	10.559	52.7951

## Sheet: Fed Vs Fasted 3 Species
Fed 1 hour prior	In 2 uM Leucine
C. maenas	Gill weight (g)	CPM	SA	nmol/ml	noml/g/h
1	0.15	150.2	8828.08	0.0170139	0.113426
2	0.16	141.6	8828.08	0.0160397	0.100248
3	0.16	157.2	8828.08	0.0178068	0.111293
4	0.06	2308.6	8828.08	0.261506	4.35844
5	0.16	3051.6	8828.08	0.34567	2.16043
M. gracilis	Gill weight (g)	CPM	SA	nmol/ml	noml/g/h
1	0.11	3374.4	8828.08	0.382235	3.47486
2	0.22	4400.8	8828.08	0.4985	2.26591
3	0.09	1646	8828.08	0.18645	2.07167
4	0.09	4593	8828.08	0.520271	5.78079
M. magister	Gill weight (g)	CPM	SA	nmol/ml	noml/g/h
1	0.43	8745.47	8828.08	0.990642	2.30382
2	0.33	7236	8828.08	0.819657	2.48381
3	0.44	8746.88	8828.08	0.990802	2.25182
4	0.45	3581.4	8828.08	0.405683	0.901517
5	0.35	6298.4	8828.08	0.71345	2.03843
Fasted	In 2uM Leucine
C. maenas	Gill weight (g)	CPM	SA	nmol/ml	noml/g/h
1	0.2093	2755.63	31043.8	0.0887658	0.18638
2	0.353	4611.66	31043.8	0.148553	0.0728204
3	0.2653	3577.85	31043.8	0.115252	0.155295
4	0.2672	3944.84	31043.8	0.127073	0.112117
M. gracilis	Gill weight (g)	CPM	SA	nmol/ml	noml/g/h
1	0.15	4888.8	36516.6	0.133879	0.892526
2	0.17	12046.6	30982.7	0.388818	2.28716
3	0.18	4702	30721	0.153055	0.850305
4	0.13	4095.8	38099.7	0.107502	0.826939
5	0.15	6250	38099.7	0.164043	1.09362
M. magister	Gill weight (g)	CPM	SA	nmol/ml	noml/g/h
1	0.39	284.8	10287.8	0.0276834	0.0709831
2	0.23	2692.4	10287.8	0.261709	1.13787
3	0.4	1465.8	10287.8	0.14248	0.3562
4	0.5	1833.6	10287.8	0.178231	0.356463

## Sheet: Osmolarity 
Seawater	mmol/kg	Artificial Perfusate	mmol/kg
1	971	1	956
2	965	2	950
3	975	3	947
4	972	4	955
5	970	5	962
M.gracilis	mmol/kg	C.productus	mmol/kg
1	1040	1	984
2	963	2	965
3	952	3	977
4	968	4	1055
5	1003	5	950
C.maenas	mmol/kg	M.magister	mmol/kg
1	1007	1	975
2	957	2	970
3	963	3	960
4	992	4	1035
5	938	5	964

## Sheet: 100% Fed WB C.maenas
Crab	Organ	Vial Weight Before	Vial Weight After	Organ Weight (g)	cpm/organ	SA	cpm/SA	nmol/g	nmol/g/h
1	Gill 2	6.5652	6.5695	0.0043	4872.4	9032.12	0.539453	125.454	5.22725
	Gill 3	6.5639	6.5731	0.0092	15588.6	9032.12	1.72591	187.599	7.81661
	Gill 4	6.5856	6.6044	0.0188	42798.8	9032.12	4.73851	252.048	10.502
	Gill 5	6.6199	6.657	0.0371	92362.2	9032.12	10.226	275.633	11.4847
	Gill 6	6.4636	6.5456	0.082	129661	9032.12	14.3555	175.068	7.29448
	Gill 7	6.6114	6.7005	0.0891	133008	9032.12	14.7261	165.276	6.8865
	Gill 8	6.6131	6.6662	0.0531	92098.4	9032.12	10.1968	192.029	8.00123
	Gill 9	6.5322	6.5693	0.0371	42979	9032.12	4.75846	128.26	5.34418
2	Gill 2	6.5484	6.5529	0.0045	3230.4	9032.12	0.357657	79.4793	3.31164
	Gill 3	6.4695	6.4728	0.0033	3863.4	9032.12	0.42774	129.618	5.40076
	Gill 4	6.5668	6.569	0.0022	7212.6	9032.12	0.79855	362.977	15.1241
	Gill 5	6.6709	6.6995	0.0286	16284	9032.12	1.8029	63.0384	2.6266
	Gill 6	6.5544	6.5971	0.0427	19900	9032.12	2.20325	51.5983	2.14993
	Gill 7	6.6555	6.7024	0.0469	36629	9032.12	4.05542	86.4694	3.60289
	Gill 8	6.5651	6.6024	0.0373	6061.2	9032.12	0.671072	17.9912	0.749633
	Gill 9	6.5103	6.5379	0.0276	41373	9032.12	4.58065	165.966	6.91524
3	Gill 2	6.5634	6.5694	0.006	24177.6	9032.12	2.67685	446.141	18.5892
	Gill 3	6.6304	6.638	0.0076	18072.6	9032.12	2.00093	263.28	10.97
	Gill 4	6.605	6.6236	0.0186	12930.8	9032.12	1.43165	76.9702	3.20709
	Gill 5	6.5637	6.5851	0.0214	23126.8	9032.12	2.56051	119.65	4.98541
	Gill 6	6.6074	6.6381	0.0307	56555.4	9032.12	6.26159	203.96	8.49835
	Gill 7	6.6207	6.682	0.0613	72832.4	9032.12	8.06371	131.545	5.48104
	Gill 8	6.585	6.6217	0.0367	66402.6	9032.12	7.35183	200.322	8.34676
	Gill 9	6.6193	6.6474	0.0281	55082.8	9032.12	6.09855	217.03	9.04292
4	Gill 2	6.5734	6.5779	0.0045	2764	9032.12	0.306019	68.0042	2.83351
	Gill 3	6.6163	6.6193	0.003	3592.2	9032.12	0.397714	132.571	5.5238
	Gill 4	6.6354	6.6454	0.01	5581.6	9032.12	0.617972	61.7972	2.57488
	Gill 5	6.5912	6.6329	0.0417	27925.4	9032.12	3.09179	74.1436	3.08932
	Gill 6	6.6073	6.6857	0.0784	68512.2	9032.12	7.5854	96.7525	4.03135
	Gill 7	6.5847	6.6628	0.0781	51914.8	9032.12	5.7478	73.5954	3.06647
	Gill 8	6.5915	6.6422	0.0507	60327.6	9032.12	6.67923	131.74	5.48918
	Gill 9	6.5734	6.6132	0.0398	38261.8	9032.12	4.23619	106.437	4.43488
5	Gill 2	6.4809	6.4826	0.0017	2547.8	9032.12	0.282082	165.931	6.91378
	Gill 3	6.5493	6.5554	0.0061	14653.2	9032.12	1.62234	265.958	11.0816
	Gill 4	6.6397	6.65	0.0103	27931.2	9032.12	3.09243	300.236	12.5098
	Gill 5	6.5535	6.6852	0.1317	50501	9032.12	5.59127	42.4546	1.76894
	Gill 6	6.5708	6.6165	0.0457	82128.6	9032.12	9.09295	198.97	8.29043
	Gill 7	6.5452	6.5964	0.0512	90599.4	9032.12	10.0308	195.914	8.16309
	Gill 8	6.5587	6.5995	0.0408	87415	9032.12	9.67824	237.212	9.88382
	Gill 9	6.5308	6.5621	0.0313	45678.8	9032.12	5.05737	161.577	6.73239
1	Stomach	6.4938	6.6932	0.1994	1184.2	9032.12	0.13111	0.657522	0.0273967
2	Stomach	6.5737	6.7077	0.134	832.6	9032.12	0.0921821	0.687926	0.0286636
3	Stomach	6.6834	6.7102	0.0268	206.2	9032.12	0.0228296	0.851852	0.0354938
4	Stomach	6.6379	6.6978	0.0599	398.2	9032.12	0.0440871	0.736012	0.0306672
5	Stomach	6.5143	6.6923	0.178	1053.6	9032.12	0.11665	0.655339	0.0273058
1	Hepatopancreas	6.5999	6.782	0.1821	326	9032.12	0.0360934	0.198207	0.00825861
2	Hepatopancreas	6.6042	6.8725	0.2683	831	9032.12	0.092005	0.342918	0.0142883
3	Hepatopancreas	6.6045	9.8201	3.2156	1129.8	9032.12	0.125087	0.0389	0.00162083
4	Hepatopancreas	6.5181	6.6855	0.1674	535	9032.12	0.059233	0.353841	0.0147434
5	Hepatopancreas	6.5272	6.783	0.2558	854.8	9032.12	0.09464	0.369977	0.0154157
1	Eyestalk	6.5955	6.6169	0.0214	1558.4	9032.12	0.17254	8.06261	0.335942
2	Eyestalk	6.5729	6.5919	0.019	1296.6	9032.12	0.143554	7.55549	0.314812
3	Eyestalk	6.4976	6.5173	0.0197	940.4	9032.12	0.104117	5.28514	0.220214
4	Eyestalk	6.5664	6.5896	0.0232	1503.8	9032.12	0.166495	7.1765	0.299021
5	Eyestalk	6.6503	6.6685	0.0182	1758.8	9032.12	0.194727	10.6993	0.445804
1	Muscle	6.5344	6.5549	0.0205	210.8	9032.12	0.13111	6.3956	0.266483
2	Muscle	6.6049	6.6253	0.0204	384.4	9032.12	0.0425592	2.08624	0.0869265
3	Muscle	6.6394	6.7553	0.1159	1103.8	9032.12	0.122208	1.05443	0.0439345
4	Muscle	6.5665	6.6019	0.0354	250.8	9032.12	0.0277676	0.784395	0.0326831
5	Muscle	6.6256	6.6462	0.0206	304.6	9032.12	0.0337241	1.63709	0.0682121
1	Carapace	6.6115	6.7488	0.1373	7637.2	9032.12	0.84556	6.15849	0.256604
2	Carapace	6.6501	6.7858	0.1357	6156	9032.12	0.681568	5.02261	0.209275
3	Carapace	6.7043	6.7831	0.0788	5679.6	9032.12	0.628822	7.97998	0.332499
4	Carapace	6.6189	6.7022	0.0833	2609.6	9032.12	0.288924	3.46848	0.14452
5	Carapace	6.5422	6.6931	0.1509	6674.6	9032.12	0.738985	4.89718	0.204049
1	Heart	6.5571	6.5979	0.0408	16.4	9032.12	0.00181574	0.0445035	0.00185431
2	Heart	6.5506	6.5791	0.0285	79.8	9032.12	0.00883514	0.310005	0.0129169
3	Heart	6.4844	6.5432	0.0588	34.6	9032.12	0.00383077	0.0651492	0.00271455
4	Heart	6.5019	6.5078	0.0059	14.2	9032.12	0.00157217	0.266469	0.0111029
5	Heart	6.5401	6.5745	0.0344	25.8	9032.12	0.00285647	0.083037	0.00345987
1	Haemolymph	6.4394	6.9969	0.5575	4599.4	9032.12	0.509227	0.913412	0.0380588
2	Haemolymph	6.6022	7.096	0.4938	3865.6	9032.12	0.427984	0.866715	0.0361131
3	Haemolymph	6.4845	7.0891	0.6046	5551.8	9032.12	0.614673	1.01666	0.0423609
4	Haemolymph	6.494	7.0361	0.5421	6034.8	9032.12	0.668149	1.23252	0.051355
5	Haemolymph	6.5026	7.0046	0.502	7536.6	9032.12	0.834422	1.6622	0.0692581

## Sheet: 100% Fasted WB C. maenas
Crab	Organ	Vial Weight Before	Vial Weight After	Organ Weight (g)	cpm/organ	SA	cpm/SA	nmol/g	nmol/g/h
1	Gill 2	6.5798	6.5854	0.0056	9730.4	21052.2	0.462203	82.5363	3.43901
	Gill 3	6.6075	6.6076	0.0001	38173.4	21052.2	1.81327	18132.7
	Gill 4	6.486	6.5008	0.0148	13144.2	21052.2	0.624362	42.1866	1.75778
	Gill 5	6.5459	6.5741	0.0282	92602.4	21052.2	4.3987	155.982	6.49927
	Gill 6	6.4675	6.5097	0.0422	91173.6	21052.2	4.33083	102.626	4.2761
	Gill 7	6.5939	6.6459	0.052	95202.8	21052.2	4.52223	86.9659	3.62358
	Gill 8	6.5256	6.5726	0.047	96760.4	21052.2	4.59621	97.7918	4.07466
	Gill 9	6.7065	6.7391	0.0326	80457.6	21052.2	3.82181	117.234	4.88473
2	Gill 2	6.6032	6.6076	0.0044	9609.2	21052.2	0.456446	103.738	4.32241
	Gill 3	6.5384	6.5427	0.0043	1643.8	21052.2	0.0780821	18.1586	0.75661
	Gill 4	6.6703	6.6887	0.0184	45889.8	21052.2	2.17981	118.468	4.93616
	Gill 5	6.5548	6.5905	0.0357	90203.6	21052.2	4.28476	120.021	5.00089
	Gill 6	6.5705	6.6167	0.0462	89780.2	21052.2	4.26465	92.3084	3.84618
	Gill 7	6.5575	6.6138	0.0563	122445	21052.2	5.81624	103.308	4.3045
	Gill 8	6.4378	6.4883	0.0505	75563.4	21052.2	3.58934	71.0759	2.9615
	Gill 9	6.5316	6.5718	0.0402	68807	21052.2	3.2684	81.3035	3.38764
3	Gill 2	6.6032	6.6076	0.0044	13592.6	21052.2	0.645662	146.741	6.11422
	Gill 3	6.5384	6.5427	0.0043	11468.4	21052.2	0.54476	126.688	5.27868
	Gill 4	6.6703	6.6887	0.0184	44936.6	21052.2	2.13453	116.007	4.83363
	Gill 5	6.5548	6.5905	0.0357	33459	21052.2	1.58934	44.5192	1.85497
	Gill 6	6.5705	6.6167	0.0462	62393.4	21052.2	2.96375	64.1504	2.67293
	Gill 7	6.5575	6.6138	0.0563	86087.8	21052.2	4.08925	72.6333	3.02639
	Gill 8	6.4378	6.4883	0.0505	88778.6	21052.2	4.21707	83.5063	3.47943
	Gill 9	6.5316	6.5718	0.0402	60061.6	21052.2	2.85298	70.9698	2.95707
4	Gill 2	6.5625	6.5694	0.0069	6433.2	21052.2	0.305583	44.2874	1.84531
	Gill 3	6.5781	6.5841	0.006	3433.4	21052.2	0.16309	27.1816	1.13257
	Gill 4	6.5267	6.5371	0.0104	15506.6	21052.2	0.736579	70.8249	2.95104
	Gill 5	6.5668	6.6005	0.0337	58651.4	21052.2	2.786	82.6706	3.44461
	Gill 6	6.5874	6.6283	0.0409	42456.4	21052.2	2.01672	49.3086	2.05452
	Gill 7	6.5982	6.6591	0.0609	39518.2	21052.2	1.87715	30.8235	1.28431
	Gill 8	6.4741	6.5261	0.052	32593.8	21052.2	1.54824	29.7738	1.24057
	Gill 9	6.5411	6.5787	0.0376	18248.6	21052.2	0.866826	23.0539	0.960579
5	Gill 2	6.5779	6.5848	0.0069	10074.2	21052.2	0.478534	69.3528	2.8897
	Gill 3	6.5291	6.5329	0.0038	10680.2	21052.2	0.50732	133.505	5.56272
	Gill 4	6.5573	6.568	0.0107	10866.4	21052.2	0.516165	48.2397	2.00999
	Gill 5	6.4855	6.5077	0.0222	44433	21052.2	2.11061	95.0726	3.96136
	Gill 6	6.547	6.587	0.04	41062	21052.2	1.95048	48.7621	2.03176
	Gill 7	6.4599	6.5077	0.0478	44575.2	21052.2	2.11737	44.2963	1.84568
	Gill 8	6.611	6.6585	0.0475	65250	21052.2	3.09944	65.2513	2.71881
	Gill 9	6.5298	6.5567	0.0269	44575.6	21052.2	2.11738	78.7132	3.27972
1	Stomach	6.4552	6.4648	0.0096	22.6	21052.2	0.00107352	0.111825	0.00465938
2	Stomach	6.5515	6.5699	0.0184	172.2	21052.2	0.00817967	0.444547	0.0185228
3	Stomach	6.619	6.6884	0.0694	150.6	21052.2	0.00715365	0.103078	0.00429494
4	Stomach	6.4641	6.5094	0.0453	65.2	21052.2	0.00309706	0.0683678	0.00284866
5	Stomach	6.4704	6.4915	0.0211	99.2	21052.2	0.0047121	0.223322	0.00930509
1	Hepatopancreas	6.5839	7.016	0.4321	1084.2	21052.2	0.0515006	0.119187	0.00496611
2	Hepatopancreas	6.4773	6.6355	0.1582	668.2	21052.2	0.0317402	0.200633	0.00835971
3	Hepatopancreas	6.5406	6.7458	0.2052	1409.6	21052.2	0.0669574	0.326303	0.013596
4	Hepatopancreas	6.469	6.5364	0.0674	1176	21052.2	0.0558611	0.8288	0.0345333
5	Hepatopancreas	6.5249	6.7114	0.1865	523	21052.2	0.024843	0.133206	0.00555027
1	Eyestalk	6.6801	6.6958	0.0157	1176	21052.2	0.0558611	3.55803	0.148251
2	Eyestalk	6.5185	6.5268	0.0083	339.2	21052.2	0.0161123	1.94124	0.0808852
3	Eyestalk	6.6521	6.674	0.0219	1279.2	21052.2	0.0607632	2.77458	0.115607
4	Eyestalk	6.5965	6.6187	0.0222	1090	21052.2	0.0517761	2.33226	0.0971773
5	Eyestalk	6.4805	6.4964	0.0159	1461.4	21052.2	0.0694179	4.36591	0.181913
1	Muscle	6.612	6.7242	0.1122	1058.2	21052.2	0.0502655	0.447999	0.0186666
2	Muscle	6.4978	6.5447	0.0469	767.4	21052.2	0.0364522	0.777233	0.0323847
3	Muscle	6.6363	6.6849	0.0486	545.8	21052.2	0.025926	0.533457	0.0222274
4	Muscle	6.4776	6.5678	0.0902	792.6	21052.2	0.0376493	0.417398	0.0173916
5	Muscle	6.5439	6.6573	0.1134	12015	21052.2	0.570724	5.03284
1	Carapace	6.595	6.7305	0.1355	8133.8	21052.2	0.386363	2.85139	0.118808
2	Carapace	6.6049	6.7393	0.1344	10324.4	21052.2	0.490419	3.64895	0.15204
3	Carapace	6.5805	6.7169	0.1364	10445	21052.2	0.496148	3.63745	0.15156
4	Carapace	6.6261	6.7787	0.1526	14103.4	21052.2	0.669925	4.39007	0.18292
5	Carapace	6.579	6.7794	0.2004	16499.6	21052.2	0.783747	3.91091	0.162955
1	Haemolymph			0.003	2347.6	21052.2	0.111513	37.1711	1.5488
2	Haemolymph			0.003	2623.2	21052.2	0.124605	41.5349	1.73062
3	Haemolymph			0.003	3266	21052.2	0.155138	51.7127	2.1547
4	Haemolymph			0.003	463.2	21052.2	0.0220025	7.33415	0.30559
5	Haemolymph			0.003	555.6	21052.2	0.0263915	8.79718	0.366549
1	Heart	6.5719	6.5983	0.0264	152.4	21052.2	0.00723915	0.27421	0.0114254
2	Heart	6.5827	6.6872	0.1045	178.2	21052.2	0.00846467	0.0810017	0.00337507
3	Heart	6.66	6.6872	0.0272	28.2	21052.2	0.00133953	0.0492473	0.00205197
4	Heart	6.5504	6.5878	0.0374	264	21052.2	0.0125403	0.335301	0.0139709
5	Heart	6.56	6.5866	0.0266	151.6	21052.2	0.00720115	0.27072	0.01128
